# Supplementary material for: Physiological specialization of Puccinia triticina and genome-wide association mapping provide insights into the genetics of wheat leaf rust resistance in Iran
Source: Sci Rep. 2023 Mar 16;13:4398. doi: 10.1038/s41598-023-31559-y (PMC10020449; doi:10.1038/s41598-023-31559-y)
Supplement: Supplementary file 6 — Supplementary Table S1. [file 41598_2023_31559_MOESM6_ESM.xlsx]

## Sheet: Sheet1
		Table S1: Response of 55 wheat near-isogenic Thatcher lines against 33 P. triticina isolates, with their geographical collection site and physiological races.
			P.tritici isolates
no.	Wheat Genotyeps	Lr gene	LRG32	LR2	LR3	LR4	LR5	LR6	LR7	LR9	LR10	LR11	LR14	LR15	LR16	LR17	LR18	LR19	LR21	LR24	LR26	LR27	LR32	LR34	LR35	LR41	LR42	LR45	LR46	LR47	LR48	LR55	LR58	LR59	LR63
1	TC	Lr22b	4	4	4	3	3	4	3	3	4	3	4	4	4	4	3	3	3	4	3	4	4	4	4	3	3	3	4	4	4	3	3	4	3
2	TC*6/CENTENARIO (RL6003)	Lr1	0	3	3	3	1	2	;	0	2+	2	0	4	1	2	3	3	3	3	x	3	1	x	4	;	3	2+	3	1	3	4	3	3	0
3	TC*6/WEBSTER (RL6016)	Lr2a	0	1	x	2	1	1	1	0	0	;	;	1	1	x	1	1	1	2+	x	x	;	1	0	1	2	0	1	1	1	1	1	1	0
4		LR2b	4	3	3	3	2	1	2	1	1	2	2	;	x	1	3	3	3	3	X	2	3	3	X	2+	1	3	1	3	2	4	3	3	0
5	TC*6/LOROS(RL6047)	Lr2c	3	3+	3+	3	3	3+	3	1	3+	3	3	1	3	3	x	2+	2	2	2	3+	3	3+	2	2	1	1	4	4	4	3	3+	3	0
6	TC*6/DEMOCRAT(RL6002)	Lr3	3	3	3	3	3	4	3	3	3+	;	x	3	3	3+	3	2	2	2	x	3	4	3	3	3	3	;	4	3	4	3	4	3	3
7	TC*6/ANIVERSARIO(RL6007)	Lr3ka	3	3	3	3	3	4	3	3	3+	4	3	3	3	3	3+	3	3	3	2	3	3	3	3	3	2	3	4	3	4	3	3	3	3
8	BAGE/8*TC(RL6042)	Lr3bg	3	4	3	3	3	4	3	3	3	3	3	3	3	4	3	3	3	3	3	3+	4	3	3	3	3	3	3	3	4	3	3	3	3
9	TRANSFER/6*TC(RL6010)	Lr9	3	0	0	0	0	0	0	0	0	3	3+	3	2	0	2	1	0	0	0	2	0	2	2	2	0	3	0	x	3	0	0	0	3
10	TC*6/EXCHANGE(RL6004)	Lr10	4	3	3	3	3	3	3	3	3	3	3	3	0	2	3	3	3	3	3	3	2	0	3	2+	2	3	3	;	3	4	3	4	1
11	HUSSAR(W976)	Lr11	3	3	3	3+	3	3	3	3	3	3	3+	3	3	3	3	3	3	3	3+	4	3	3	4	2	3	3	4	3+	2	3	3	4	4
12	EXCHANGE/6*TC(RL6011)	Lr12	3	3	3	3	3	4	4	3	3+	3	3	3+	3	3	3	3	3+	3	4	3	3	3	3+	3	2+	3	4	3	4	3	3+	3+	3
13	MANITUOU	Lr13	3	3+	3	3	3	3	4	3+	3	2	2	4	3	4	4	3	3	3	3	3	4	3	3+	3	3	2+	3	3	3+	3	4	3+	3
14	SELKIRK/6*TC(RL6013)	Lr14a	1	2	2+	x	3	3	3	4	3	X	x	3	4	3	x	3	4	3	3	x	3	3	3+	3	3	x	x	3	x	3	4	4	3
15	TC*6/MARIA ESCOBAR(RL6006)	Lr14b	3	3	3	3	3	3	3+	4	3	3	3	3	3	3	3	3	4	3	3	3+	3	4	4	3	3	3	3	3	3	3	4	3	3+
16	TC*6/KENYA1483(RL6052)	Lr15	3	3	3	3	3	3	3	3	3	;	x	3	3	3	3	2	2+	X	3	3	3	4	4	3	2	3	3	3	3+	2	1	x	3
17	TC*6/EXCHANGE(RL6005)	Lr16	4	3+	3	3	3	3+	3	2+	3	3	3+	3	3	3	3	3	3	3	3	3	4	4	4	1	2	3	4	3	3	3	3+	3	3
18	KLEIN LUCERO/6*TC(RL6008)	Lr17	2+	2	2	2+	3	3	3	3	3	2	X	3	3	3	X	3	3	3	X	3	3	3	4	3	2	3	3+	3	X	3	3	3	3
19	TC*7/AFRICA43(RL6009)	Lr18	3	2+	2+	2	3	3	3	3	3+	3	3	3+	3+	3+	3	3	3	3	2+	1	3	3	3	3	3	3	2+	3	2+	X	1	1	3
20	TC*7/TR(RL6040)	Lr19	1	1	2	;	0	;	0	0	0	0	2+	0	1	0	1	X	1	;	0	1	;	1	1	3	2	1	1	;	0	;	;	;	1
21	THEW(W203)	Lr20	3	3	3	3	3	4	3	4	3	3	3	3	3	3	3+	3+	3	3	3	3	4	3	3	3	3	3	3	3	3	3	4	3	2
22	TC*6/RL5406(RL6043)	Lr21	3	3	4	3	4	3	3	4	3	3	3	3	3	4	3	3	3	3	3	3	4	3	3	3	3	2	3	3	3	4	3+	3	3
23	TC*6/RL5404(RL6044)	Lr22a	3	3	3	3	3+	3+	3	3	3	3	3	4	3	4	4	3	3	3	3	3	3+	3+	3	3	3	3	3	3	3	3+	3	3	3
24	LEE310/6*TC(RL6012)	Lr23	2+	3	4	x	3	3	3	3	3	3	3	1	3	3	x	3	3	3	2	4	3	3	3	3	4	3	3	1	2+	3	3	3	3
25	TC*6/AGENT(RL6064)	Lr24	3	3	3	3	3	3	3	3	3	3	3	3	3	3	2+	3	3	3	3	3	3	3	3	3	3	2	3	3	3	3	3	4	3
26	TC*?/TRANSEC	Lr25	0	0	;	0	0	0	;	;	0	2	2	0	0	0	0	1	0	0	0	0	3	4	0	3	2	1	0	3	0	0	0	0	3
27	TC*6/ST-1-25(RL6078)	Lr26	2+	3	4	3	3	3	3	4	3	3	3	3	3	3	3	3	3	3	3	3	3	4	1	4	3	3	3	3	3	0	2+	2+	3
28	GATCHER(W3201)	Lr10, Lr27+ Lr31	x	X	x	2	2	1	2	2	2+	1	1	3	1	2	1	X	2	2	2	X	1	X	X	3	3	0	X	1	X	3	3	4	1
29	CS2D-2M	Lr28	0	0	X	0	2	1	2	0	0	1	X	0	0	0	0	0	0	0	0	1	0	0	1	2	0	0	0	2	0	1	0	0	3
30	TC*6/CS7AG#11(RL6080)	Lr29	2	x	X	2	2	1	2	1	2	1	2	3	2	2	3	0	2+	1	2	X	3	3	1	1	3	0	2	3	2	1	2	2	3
31	TC*6/TERENZ10(RL6049)	Lr30	3	3	4	3	3	3	3	3	4	3	3	3	3	4	3	3	3	3	X	3	3	3	3	2	3	3	3	3	4	3	3	3	3
32	TCLR32(RL5497)	Lr32	2	3	4	4	3	3	3	1	3+	3	3	3	3	3	2	3	3	3	X	3	3	3+	3	3	2	1	3	3	4	3	2	3+	3
33	TC*6/PI58548(RL6057)	Lr33	3	3+	3	3	3	3+	3	3+	3+	3	3	3	3	4	2	3	3	3	2	3	3	3+	3	3	3	3	4	3	3	3	3	4	3
34	TC*6/PI58548(RL6058)	Lr34	3+	4	3	3	3	3+	3+	3	3	3	3	4	4	4	3	3	3	3	4	3	4	4	4	3	3	3	4	3	3+	3	3+	3	4
35	RL5711	Lr35	3	3	3	3	3	4	3	3	4	3	3+	3	3	4	4	3	3	3+	3	4	3	3+	4	4	2	3+	3+	3+	3	4	3	3	3
36	E84018(NEP/AE.SPELTOIDES.2-9-w…	Lr36	X	2	2	3	3	3	3	1	3	2	X	2	3	3+	3	3	3	3+	3	3	4	3	2+	4	2	4	3	4	3+	X	2	2	4
37	TC*6/VPM(RL6081)	Lr37	3	3	3	3	4	3	3	3	3	3	3	3	3	4	3	3	3	3	3	3	3	3+	3	2+	3	3	3	3	3	3	3	3	3
38	TC*6//CARINA(RL6051)	Lrb	3	3	4	3	3	4	3	3	3	3	3	3+	3	3	4	3	3	3	3	3	3	3	3	3	3	3	4	3	4	3	4	3	3
39	WL711	Lr13	3	3	3	3	3	3	3	3	3	3	3	3	3	3	3	3+	3	3	3	3	3	3	3	3	3	x	4	3	2+	4	3+	3	2+
40	GAZA(W277)(DURUM)	Lr23+	1	X	X	X	x	X	X	3	X	2+	X	1	1	X	X	x	X	X	X	X	X	1	X	3+	3	3	X	1	1	3+	3	3	2
41	Altar 84 (Drum)	Lr10+	1	X	1	1	X	X	X	2	x	x	X	1	1	1	2+	2	X	1	1	X	X	1	X	X	3	3	X	1	1	3	3	3	1
42	Yecora 70	Lr1,Lr13	;	4	4	3	2	1	1	1	3	0	2	3	0	1	3	3+	3	3	2+	X	X	x	3	3	3	1	x	x	2	3	3	3	1
43	Inia 66	Lr13, Lr17	1	3	4	3	X	1	1	1	X	1	2	3	2+	2	3	3	3	3	X	2	3	3	3	3	3	2	2	3	X	3	3	3	X
44	Noroeste	Lr1,Lr13, Lr17	3	3	3	3	3	3	3	1	3	3	3	3	3	3	3	3	3	3	X	3	3	3	3	X	3	3	3	3	3	3	3	4	3
45	Opata 85	Lr10, Lr27+Lr31,Lr34	1	2	2	3	2	2+	2	3	X	2	2	4	;	;	3	4	3	3	3	X	3	3	3	X	3	1	X	3	3	3	3	4	X
46	Anahuac 75	Lr13, Lr17, Lr27+Lr31	;	X	x	2	2	1	2	0	X	1	X	3	1	1	2	2	2	2	2	X	1	x	3	3	3	1	X	1	2	3	3	3	X
47	Genara 81	Lr13, Lr26+Slow Rusting(S.R.)	3	3	4	X	X	0	2	3	2+	X	1	3	2	0	3	x	X	X	2	3	3	3	4	X	3	3	3	3	X	3	3	3	2
48	Super Seri#2	Lr19, Lr23+ Slow Rusting	x	1	X	0	X	0	X	;	X	2	1	0	0	1	1	X	1	1	0	0	1	x	2	3+	3	3	1	1	X	X	1	0	2
49	Babax#1	Lr27+Lr31+APR	x	X	2	3	3	3	3	x	3	x	2+	X	X	;	2+	3	3	3	X	3	X	x	3+	X	3	;	3	2	2	3	4	3	3
50	Babax#2	Lr26, Lr27+Lr31+ APR	3	3	3	3	3+	3	3	3	3	3	3	3	3	3	3	3	3	3	3	3	3	3	3	3	3	1	3	3	2+	3+	4	4	3
51	Super Kauz	Lr26, Lr34+ Slow Rusting	x	3	3	X	3	3	3	3	3	3	3	3	X	X	3	3	3	3	X	3	3	3	3	3+	3	1	3	3	1	3	3	3	X
52	Tonichi 81	Lr1, Lr13, Lr27+Lr34+S.R	;	3	3	3	2	2	1	0	2	;	2	3	2+	2	X	3	3	3	3	2	3	3+	3	X	2	1	2	3	2+	3	3	3	X
53	Parula	Lr13, Lr34+Slow Rusting	1	3	3+	3	X	x	X	2	3	1	2	3+	X	x	2	3	3	3	2+	3+	3	4	3+	X	2	x	3	3	3	3	3	3	X
54	Pavon 76	Lr1, Lr10, Lr13, Lr46 +S.R	1	2	X	x	X	1	X	;	2+	2	X	3	X	1	X	4	3	3	2	2+	1	x	2+	X	3	x	1	1	;	2+	3	2+	2+
55	Pastor	Lr3, Lr10, Lr23+S.R.	2	3	4	3	4	3	3	3	3	3	4	3	3	3	3	3+	3	3	3	3	3	4	3	3	2	x	3+	3+	3	3	3	4	3
		Physiological Race	FSRRS	PKRQS	PKRQS	PKRQS	FKTTS	FKTTS	FKTTS	CFTTS	FKTTS	DTRRS	DTRRS	MTTTS	FKTPS	FKTPS	MHRRS	LKTTS	LKTTS	LKTTS	BKGSS	PKTQS	FKTPS	FKTPS	MJTTS	CFNPS	MFHPS	BRTRS	PKTQS	FKTPS	PTMQS	PJTSS	PJTSS	PJTSS	CTTPR
		Province	Golestan	Khuzestan	Khuzestan	Khuzestan	Khuzestan	Khuzestan	Khuzestan	Khuzestan	Khuzestan	Khuzestan	Khuzestan	Khuzestan	Khuzestan	Khuzestan	Khuzestan	Khuzestan	Khuzestan	Ilam	Ilam	Sistan Baluchstan	Golestan	Mazandaran	Mazandaran	Lorestan	Khorasan Razavi	Lorestan	Ghazvin	Khorasan Razavi	Khorasan Razavi	Ardabil	Ardabil	Ardabil	Mazandaran
		Town	Gorgan	Dezful	Dezful	Dezful	Dezful	Dezful	Dezful	Shavoor	Shavoor	Shavoor	Shavoor	Shavoor	Ahvaz	Ahvaz	Ahvaz	Soosangerd	Soosangerd	Dehloran	Musian	Zahak	Kalaleh	Gharakhyl	Behshahr	Koohdasht	Mashhad	Khoram Abad	Eghbalieh-Takestan	Neishaboor	Neishaboor	Ardabil	Ardabil	Ardabil	Kalardasht
