# Supplementary material for: Physiological specialization of Puccinia triticina and genome-wide association mapping provide insights into the genetics of wheat leaf rust resistance in Iran
Source: Sci Rep. 2023 Mar 16;13:4398. doi: 10.1038/s41598-023-31559-y (PMC10020449; doi:10.1038/s41598-023-31559-y)
Supplement: Supplementary file 7 — Supplementary Table S2. [file 41598_2023_31559_MOESM7_ESM.xlsx]

## Sheet: Sheet1
		Table S2. Mean disease score (IT score 0-9) of 185 wheat genotypes against ten Puccinia triticina races
					Puccinia triticina race
Number	Name	Type	Pedigree	Origin	MTTS	PKRQS	PjTSS	MFHPs	FKTPs-1	FSRRS	BRTrS	MJTTS	CTTPR	FKTPs-2
G1	Bezostaya	Cultivar	LUTESCENS-17,UKR/SKOROSPELKA-2	Russia	8	8	8	8	8	8.5	8.5	8	9	8.5
G2	cs-synthetic	Cultivar	GARZA/BOY//(271)Ae.tauschii	China	7.5	7.5	7.5	8	7.5	8	8.5	7.5	8	7.5
G3	Oasis	Cultivar	ARTHUR-71/5/PD-6559*2/4/ARTHUR*2/3/RILEY-67*2//RILEY/BULGARIA-88	USA	1.5	1	1.5	1	2	1	1	1	1	1
G4	Gascogne	Cultivar	TJB-990-8/MARENGO	France	8	6.5	7.5	6.5	8	7.5	8	7.5	7.5	8
G5	Uroum	Cultivar	Alvand//Ns732/Her	Iran	7.5	5.5	5.5	6.5	5	4	5.5	5.5	5.5	4.5
G6	Parsi	Cultivar	DOVE(SIB)/(SIB)BUCKBUCK(M-84-17)//2*DARAB	Iran	7	4	5	3	3	1	4.5	5	3.5	4.5
G7	Zare	Cultivar	130-L1-11//F35-70/MOCHIS-73/4/YAMHILL/TOBARI-66//MCDERMID/3/LIRA	Iran	8	6.5	7.5	8	6	8	8	8	7.5	8
G8	Khazar	Cultivar	(S)K-51534,YUG	Iran	5.5	6	6.5	6	7	6.5	6.5	5.5	7	5.5
G9	Dez	Cultivar	KAUZ,MEX*2/OPATA-85//KAUZ,MEX	Iran	7.5	7.5	7.5	7.5	1	1	7.5	7.5	7.5	8
G10	Kavkaz-k4500	Cultivar	KAVKAZ/K-4500	CIMMYT	7.5	8	8	8	1	1	7.5	8	7.5	6.5
G11	Chamran	Cultivar	NORD-DESPREZ/VG-9144//KALYANSONA/BLUEBIRD/3/(SIB)YACO/4/(SIB)VEERY-5	Iran	8	7.5	8	8	1	1	7.5	7.5	8	7.5
G12	Arina	Cultivar	MOISSON/ZENITH,CHE	Switzerland	8	8.5	8.5	9	8	8	8	8	7.5	8
G13	M6 synthetic	Cultivar	Not traced	USA	8	5.5	7	8.5	9	8	7.5	8	8	8
G14	Atrak	Cultivar	JUPATECO-F-73/BLUEJAY//URES-T-81	Iran	8.5	8	8	7.5	1	1	8	7.5	7.5	8
G15	Riband	Cultivar	NORMAN/TW-275	UK	8	7.5	6.5	8	8	8	8.5	8	8	8.5
G16	Flame	Cultivar	TAURUS/MOULIN	UK	6	5.5	5.5	8	5	6	7.5	7	7	5
G17	Karaj1	Cultivar	200-H/VILUFEN//ROSHAN	Iran	8.5	7.5	8	8	7.5	8	8	9	8	8
G18	Hirmand	Cultivar	BAYAT/5/JARAL-F-66//CENTRIFEN/CIANO-67/3/SARIC-70/4/(SIB)JUPATECO-73	Iran	4	6	5.5	6.5	8	5	6	8	7.5	8
G19	Navid	Cultivar	HYSLOP/SIETE-CERROS-66	Iran	5.5	7.5	7.5	8	2	2	8	7.5	7.5	8
G20	M3 synthetic (W-7976)	Cultivar	CANDO/R-143//(SIB)MEXICALI-75/3/(TR.TA)C-122	USA	6	5.5	6.5	6	1	5.5	6.5	5.5	5.5	6.5
G21	Shahi	Cultivar	FYLGIA/RAYHAN	Iran	8	8.5	8.5	9	1	1	7.5	8.5	8	8.5
G22	TE9111	Cultivar	Not traced	Portugal	8	6	7.5	7.5	4.5	4.5	5.5	7.5	9	8
G23	Tajan	Cultivar	BOBWHITE/NEELKANT	Iran	5.5	6.5	8.5	8	8	6.5	5.5	8.5	8.5	8.5
G24	Sayson	Cultivar		Iran	8	6	8.5	8	8	7	6	8	8	8
G25	Taichung	Cultivar	SHOAWASE/SAITAMA-27	Japan	8	8	8	7.5	9	5	8.5	8.5	8	8
G26	Gonbad	Cultivar	ATRAK/WANG-SHUI-BAI	Iran	8	6.5	7.5	8	1	1	7.5	7.5	7.5	8.5
G27	Es-Federal	Cultivar	ESTANZUELA-HORNERO/CNT-8	Uruguay	6.5	7.5	8	7.5	1	1.5	8	8	7.5	7.5
G28	Shahryar	Cultivar	KAVKAZ/TANORI-71/3/MAYA-74(SIB)//BLUEBIRD/INIA-66/4/KARAJ-2/5/ANZA/3/PITIC-62/NARINO-59//HYSLOP	Iran	8	5	8	8	7.5	4.5	8	8	8	7.5
G29	Balance	Cultivar	Not traced	France	6.5	8	8.5	7.5	1.5	2.5	8	8.5	7	4.5
G30	Kavir	Cultivar	SHORTIM/3/KALYANSONA//V-534/JIT-716	Iran	7	5.5	7.5	7.5	7	6.5	8	7	8	8
G31	Alborz	Cultivar	FKN/MIDA//KENYA-117-A/3/2*COLLAFEN/4/SONORA-64/KLEIN-RENDIDOR/3/CIANO-67//2*LERMA-ROJO-64/SONORA-64	Iran	5.5	6.5	7.5	8	4	4.5	5	8	7	7
G32	Obelisk	Cultivar	(S)COMPOSITE-CROSS-OF-36-CULTIVARS	Netherlands	7.5	7	8	8	7.5	8	7.5	8	8	7.5
G33	Aflak	Cultivar	HD-2160/5/TOBARI-66/CIANO-67//BLUEBIRD/3/NAINARI-60*2//TOM-THUMB/SONORA-64/4/HD-1954	Iran	8.5	8	8	8	8.5	8	8	8	8	8
G34	Courtot	Cultivar	MEXIQUE-50/B-21-VERSAILLES	France	8	6	8	8	3.5	4.5	4.5	8	5	5.5
G35	Israel 493	Cultivar	Not traced	Israel	6	6	7.5	8	8	2	8	8	7	7.5
G36	Veranopolis	Cultivar	TRINTECINCO/FRONTANA[117][145][1765]; TRINTECINCO/B-2017-37	Brazil	7.5	7	7.5	6	5.5	6.5	5.5	5	5.5	7.5
G37	Arvand	Cultivar	ROSHAN/3/MENTANA//KENYA/MAYO-58[39]; RUSHMORE//LERMA/MAYO-48	Iran	6.5	7.5	8	7.5	8	2	4.5	8.5	8	7.5
G38	Tadinia	Cultivar	TADORNA(w)/INIA-66	USA	7.5	7.5	8	8.5	8	8	6	8.5	7.5	8
G39	SALAMOUNI	Cultivar	Not traced	Canada	8	8	8	8	1.5	7.5	5.5	8	8	6.5
G40	Shafir	Cultivar	SONORA-64-A/TEZANOS-PINTOS-PRECOZ//NAINARI-60/3/FLORENCE-AURORE	Israel	8	8	7	8	7.5	8	7.5	8	8	8
G41	Kaveh	Cultivar	FORTUNA/PALOMA	Iran	5.5	7.5	8.5	9	8	9	8.5	8	8	5.5
G42	Bulgaria	Cultivar	(S)LV-BGR	Bulgaria	7.5	6.5	7.5	7.5	8.5	8	7.5	8	8	7.5
G43	Barat	Cultivar	SLVS*2/PASTOR	Iran	7.5	5	8	8	2.5	3	4.5	7	8	7.5
G44	Mehrgan	Cultivar	OASIS/SKAUZ//4*BCN/3/2*PASTOR	Iran	2	3	1.5	2.5	3	1.5	1	2	2	2
G45	Heydari	Cultivar	Ghk"s"/Bow"s"//90Zhong87/3/Shiroodi	Iran	5.5	7.5	7.5	8.5	8	2.5	4	7.5	7.5	8
G46	Baharan	Cultivar	KAUZ/PASTOR//PBW-343	Iran	8	7.5	7.5	7.5	1	1	6	8.5	8	8
G47	Shoush	Cultivar	CBRD-3//STORK/TR.DS	Iran	8	7	7.5	7.5	4	3	7.5	5	5	6.5
G48	Narin	Cultivar	1-66-22/3/ALVD//ALDAN/IAS-58	Iran	6	6.5	8	8.5	7	2.5	8.5	8	7.5	8
G49	Derakhshan	Cultivar	COLORADO/558-A-DURUM//JOLGEH	Iran	7	6.5	9	8	5.5	6.5	6.5	7.5	6	7
G50	Shirudi	Cultivar	ND/VG9144//KAL/BB/3/YACO/4/VEE#5	Iran	6	7.5	8	8.5	7.5	4.5	6	8	7.5	8
G51	Morvarid	Cultivar	MILAN/(SHA7)SHANGHAI-7	Iran	7.5	6	7.5	5.5	2	2.5	4.5	5.5	5.5	7
G52	Karaj2	Cultivar	FALAT//THATCHER/MARTIN/3/OMID	Iran	7.5	8	9	7.5	8	8	4.5	8	7.5	8.5
G53	Rasool	Cultivar	KAVKAZ/(SIB)BUHO//KALYANSONA/BLUEBIRD	Iran	5	6	8	7.5	8	7	8	7.5	7.5	7.5
G54	Gaspard	Cultivar	ARMINDA/FD-71036	France	8	7.5	8.5	8	8	7.5	5.5	7.5	8	8
G55	Pishtaz	Cultivar	ALVAND//ALDAN/IAS-58	Iran	5.5	7	7.5	5	2.5	1	7.5	7.5	7	7.5
G56	Alamoot	Cultivar	KAVKAZ/TANORI-71/3/MAYA-74(SIB)//BLUEBIRD/INIA-66/4/KARAJ-2/5/ANZA/3/PITIC-62/NARINO-59//HYSLOP	Iran	7.5	6	7.5	5.5	6.5	4	7	5.5	6	7.5
G57	Sivand	Cultivar	KAUZ,MEX(SIB)/(AZD)AZADI	Iran	8	7	8.5	8	8.5	8	6	8.5	7	8
G58	Karaj3	Cultivar	DRUCHAMP/(MX)MEXICO-120/3/SONORA-64//TEZANOS-PINTOS-PRECOZ/YAQUI-54/4/NAINARI-60	Iran	8	7	8	8	2.5	3.5	8	8	8	8
G59	Maroon	Cultivar	AVD/PCHA/5/NORIN-10/BREVOR(21.1-C)//KENTANA-54-B/3/NARINO-59(1093)/4/SIETE-CERROS-66	Iran	7.5	8	8.5	8	7.5	8	7.5	8	8.5	8
G60	Chenab	Cultivar	CHUAN-MAI-18/BAGULA	Pakistan	8	6.5	7.5	8	3	3	8	7.5	8	7.5
G61	Pishgam	Cultivar	BKT5/90-ZHONG-87	Iran	4.5	5.5	8.5	8	7.5	2.5	5.5	8.5	8	8
G62	Baz	Cultivar	WAXWING/4/SONOITA-81/TRAP-1/3/KAUZ*2/TRAP//KAUZ	Mexico/Syria	6.5	5.5	7.5	8	2	3	5.5	9	6.5	3.5
G63	VEE/NAC	Cultivar	Veery/Nacozari or Veery#5/NacozariF76	Syria	6	5.5	7.5	7.5	1	1	7.5	7.5	7.5	8
G64	Sorkh tokhm	Landrace	Not traced	Iran	7.5	7.5	7.5	7.5	8	8	8	7.5	7.5	8
G65	Azadi	Cultivar	4820/1.32.15409//8156	Iran	8	8	8	8	7.5	8	5.5	6	7.5	8
G66	Niknegad	Cultivar	F-134-71/(SIB)CROW	Iran	7	7.5	8	8.5	6	7.5	6	8	7.5	8
G67	Bam	Cultivar	VEERY-5/NACOZARI-76//1-66-22	Iran	7.5	7	8	8.5	5.5	8	8	8	8	7.5
G68	Roshan	Cultivar	(S)LV-MIANEH	Iran	8	6.5	8	7.5	8	7.5	8.5	7.5	8	8
G69	MV-17	Cultivar	Not traced	Hungaria	8	7	8	8.5	1.5	2	3	7	7	6.5
G70	Sefidak	Cultivar	LV-IRN	Iran	8	8	8	9	9	8	7	8.5	8	8.5
G71	Sorkhak	Cultivar	Not traced	Iran	5	7.5	8	8	8.5	8	8	8.5	7.5	8
G72	Tabasi	Cultivar	LV-IRN	Iran	4.5	7	8.5	7.5	9	5.5	7.5	8	8.5	8
G73	Taynson	Cultivar		Iran	8.5	8	8.5	8.5	9	8	8	7.5	8	8
G74	3HD1269STB11)	Breeding Line	Not traced	Iran	8	8	8	8.5	7.5	8	8	8.5	8	8
G75	3D-138(STB12)	Breeding Line	Not traced	Iran	6	7.5	5.5	8	7.5	7	5.5	8	8	6.5
G76	ER-C93-14	Breeding Line	Not traced	Iran	5.5	4.5	7.5	8	6	1	7.5	7	5.5	6.5
G77	ER-M-93-13	Breeding Line	Not traced	Iran	1.5	2	2.5	1.5	1.5	1	1.5	2.5	1.5	1.5
G78	ER-N-94-15	Breeding Line	Not traced	Iran	3	3	3.5	3	2	3	3.5	3	3	1.5
G79	AR-N-94-41	Breeding Line	Not traced	Iran	7	4.5	5.5	8	8.5	6	6.5	7.5	7.5	8
G80	ER-S-93-2	Breeding Line	Not traced	Iran	3	1	2	2.5	1.5	1.5	4.5	1.5	1.5	2.5
G81	ER-S-93-19	Breeding Line	Not traced	Iran	7	5	8	7.5	2.5	2	1	6	7.5	8
G82	ER-S-94-15	Breeding Line	Not traced	Iran	4.5	4	3.5	3	1.5	2.5	1.5	2	1.5	1.5
G83	ER-N-93-12	Breeding Line	Not traced	Iran	4.5	5	5.5	5.5	4	5.5	5.5	6	5.5	6
G84	ER-S-92-13	Breeding Line	Not traced	Iran	2	1	2	2.5	1.5	2	1	1.5	3	1.5
G85	ER-M-92-20	Breeding Line	Not traced	Iran	2.5	3	3	2.5	1.5	1.5	1	2	2.5	2
G86	IPK45227	Landrace	Not traced	Spain	7.5	7.5	7.5	8	8	7	7.5	6.5	7.5	8
G87	IPK46116	Landrace	Not traced	Japan	8	7.5	7.5	7.5	8	7	8	7.5	7	8
G88	IPK40600	Landrace	Not traced	China	8.5	8	8	8	8.5	7.5	8	8	7.5	8
G89	IPK40740	Landrace	Not traced	France	8	7	8.5	8	8.5	8.5	7.5	8	8.5	8.5
G90	IPK40961	Landrace	Not traced	Japan	8	7.5	7	7.5	7.5	7.5	7.5	8	7	7.5
G91	IPK40848	Landrace	Not traced	China	8	8	7.5	8	8	7.5	7.5	8.5	7.5	7.5
G92	IPK40778	Landrace	Not traced	UK	8	8	8	8	8	8	8.5	7.5	8	7.5
G93	IPK304	Landrace	Not traced	Maragheh-Iran	8	8	8	7.5	7	8	6	7.5	8.5	8
G94	IPK47695	Landrace	Not traced	Australia	7.5	8	7.5	8	8.5	8	8	8	7	8
G95	IPK40571	Landrace	Not traced	Australia	7.5	8	7.5	7	2.5	2	1	6.5	8	8
G96	IPK46266	Landrace	Not traced	England	8	8	7.5	8	9	7.5	7	8	7.5	7.5
G97	IPK4804	Landrace	Not traced	Sabzevar-Iran	7.5	8	8	8	8.5	6	7.5	8.5	8.5	8
G98	IPK4400	Landrace	Not traced	Mashhad-Iran	8	8	8	8	8.5	7.5	8	8	7.5	7.5
G99	IPK257	Landrace	Not traced	Miandoab-Iran	8	8	8	7.5	7.5	7.5	8	8.5	7.5	8
G100	IPK40841	Landrace	Not traced	Russia	9	7.5	8.5	8.5	8.5	7.5	8	7.5	8	8.5
G101	IPK40598	Landrace	Not traced		8.5	8	9	8.5	8.5	8	8	7.5	7	8
G102	IPK40744	Landrace	Not traced	USA	7	7	5	4	5	4.5	4.5	3.5	4.5	4.5
G103	IPK41043	Landrace	Not traced	Russian	7	7.5	8	8	7.5	7.5	8	7.5	8	8
G104	IPK373	Landrace	Not traced	Moghan-Iran	8	8	7.5	7.5	8	5.5	5.5	7.5	8	6.5
G105	IPK2687	Landrace	Not traced	Ahvaz-Iran	8	8	7	8	7.5	8	8	7.5	7	8
G106	IPK3	Landrace	Not traced	Tabriz-Iran	7.5	7.5	8	8	8.5	8	8	7.5	8	8
G107	IPK41722	Landrace	Not traced	UK	8	7.5	8.5	8.5	8	7.5	7.5	7.5	7.5	8
G108	IPK47109	Landrace	Not traced	Spain	7.5	8	8	8.5	8	7.5	5.5	8.5	8	8
G109	IPK40529	Landrace	Not traced	France	7.5	8	7.5	5.5	6	3.5	6	4.5	5	5.5
G110	IPK546	Landrace	Not traced	Dezful-Iran	8	7.5	8	8	8.5	7.5	8	7.5	8	7
G111	IPK40501	Landrace	Not traced	Australia	7.5	7.5	8	6.5	7.5	7	5.5	5	5.5	6
G112	IPK44670	Landrace	Not traced	India	7.5	8	7.5	7.5	8.5	8	8.5	7.5	8	8
G113	IPK40470	Landrace	Not traced	Romania	8	8	8	7.5	8	7.5	5.5	8	7.5	8
G114	IPK40793	Landrace	Not traced	Japan	8	8	8	8	8	8	7.5	8	7.5	8
G115	IPK4942	Landrace	Not traced	Shirvan-Iran	8	7.5	8	8.5	9	8	8	8.5	7.5	8
G116	IPK46276	Landrace	Not traced	France	7.5	7.5	7	7.5	6	8	8.5	8	8	8
G117	IPK47589	Landrace	Not traced	Australia	6	8	8.5	8	8.5	8	8	8.5	7.5	8
G118	IPK336	Landrace	Not traced	Ardebil-Iran	7.5	8	8.5	8	9	7.5	8	8	8	8
G119	IPK4840	Landrace	Not traced	Sarakhs-ran	7.5	8	8	8	8.5	8	8	7.5	8	8
G120	IPK4935	Landrace	Not traced	Ghuchan-Iran	7.5	8	8	8	6	7.5	8	7.5	8	8
G121	IPK40593	Landrace	Not traced	USA	8	8	7.5	6	5.5	6.5	5.5	4.5	5.5	5.5
G122	IPK40471	Landrace	Not traced	Romania	8	8	7.5	7.5	8.5	7.5	7.5	7.5	7.5	8
G123	IPK41094	Landrace	Not traced	UK	8.5	8	7.5	8.5	9	8	8	8	8.5	8
G124	IPK46279	Landrace	Not traced	France	7	8	8	6.5	7.5	7	7	5	8	7.5
G125	IPK40528	Landrace	Not traced	Russian	5	5.5	7.5	5.5	8	5.5	5.5	5	5.5	6
G126	IPK41079	Landrace	Not traced	Romania	7.5	8	7.5	7	9	7.5	8	7.5	7.5	7.5
G127	IPK40964	Landrace	Not traced	Japan	8	8	7.5	8	9	8	7.5	7	8	8
G128	IPK46278	Landrace	Not traced	France	8	6.5	7	7.5	8.5	2.5	1.5	8	7.5	8
G129	IPK40889	Landrace	Not traced	Russian	8	7.5	8	8	7	6.5	8	8.5	7.5	7
G130	IPK40492	Landrace	Not traced	Romania	8	7.5	8	8	7.5	7.5	8	7.5	8	7.5
G131	IPK40849	Landrace	Not traced	China	8	8	7.5	7.5	8	7.5	7.5	7	6.5	7.5
G132	IPK41708	Landrace	Not traced	UK	7.5	8	8.5	8	7.5	7.5	8	8	7.5	8
G133	IPK40591	Landrace	Not traced	USA	8	7.5	7.5	8.5	8	8	8.5	8	8	8
G134	IPK44674	Landrace	Not traced	India	7.5	8	7.5	8.5	7.5	9	7.5	8	8.5	7.5
G135	IPK40499	Landrace	Not traced	Australia	4.5	3	3.5	2.5	2.5	2.5	3.5	2.5	2	3.5
G136	IPK49733	Landrace	Not traced	India	6	5.5	6	5	5.5	7.5	7	7	6.5	6.5
G137	IPK3172	Landrace	Not traced	Torbate jam-Iran	6	6	4.5	6	8	8	7.5	8	7.5	8
G138	IPK40745	Landrace	Not traced	USA	5.5	5	4.5	6.5	7	8	8	7	7	8
G139	IPK40502	Landrace	Not traced	USA	7.5	7.5	7.5	8	8.5	8	8.5	8.5	8	8
G140	IPK3500	Landrace	Not traced	Bushehr-Iran	8	7	8	8.5	9	7	8	8.5	8	8
G141	IPK41163	Landrace	Not traced	China	7.5	8	8	8.5	9	7.5	8.5	8	8	8
G142	IPK44673	Landrace	Not traced	India	5.5	6	4.5	1.5	2	1	3	2.5	2	1.5
G143	IPK40911	Landrace	Not traced	Spain	8	6.5	8	6.5	8	7.5	8	8	8	8
G144	IPK45180	Landrace	Not traced	Romania	8	8	8.5	8.5	8	7.5	7.5	7.5	8	8
G145	IPK40462	Landrace	Not traced	Russian	6	8	8	7.5	8	8	8.5	8	7.5	7
G146	IPK44790	Landrace	Not traced		6	6.5	8	8.5	7.5	7.5	7	7	8	8
G147	IPK45107	Landrace	Not traced	Spain	5.5	8	8	7.5	7.5	7.5	7.5	7.5	8	7.5
G148	IPK4821	Landrace	Not traced	Torbate jam-Iran	8.5	8	8	7	8	7.5	8	8.5	7.5	8
G149	IPK7519	Landrace	Not traced	Argentina	8	5.5	6	6.5	7.5	5.5	5.5	5.5	4.5	5.5
G150	IPK7224	Landrace	Not traced	Finland	8	7.5	8	8	7.5	8	8	8.5	8	8
G151	IPK17315	Landrace	Not traced	Tunisia	8	8	8	7	8	7.5	8	8.5	7.5	8
G152	IPK10336	Landrace	Not traced	China	8	8	7	8.5	8	7	8.5	8	7.5	7.5
G153	IPK2547	Landrace	Not traced	Afghanistan	5.5	4.5	5.5	4	5.5	4	4.5	3	5	4.5
G154	IPK18035	Landrace	Not traced	Lybia	8	7.5	7.5	8	8	7.5	7.5	8	8	8.5
G155	IPK9511	Landrace	Not traced	Azarbayjan	7.5	7.5	8	8.5	8.5	7.5	8	8.5	8	8
G156	IPK595	Landrace	Not traced	Greece	7.5	8	8	8.5	8	7.5	8.5	8	8	8
G157	IPK9518	Landrace	Not traced	Azarbayjan	8.5	8	8	8.5	9	8	8.5	8	8	7.5
G158	IPK7571	Landrace	Not traced	Australia	7.5	7.5	7.5	8	7.5	8	8	6.5	6.5	8
G159	IPK10974	Landrace	Not traced	Brazil	6.5	6	8	7	9	7.5	8.5	7.5	8	8
G160	IPK3039	Landrace	Not traced	Portugal	7.5	7	6.5	6	7.5	8	7.5	6	5.5	7.5
G161	IPK7508	Landrace	Not traced	Argentina	8	8	9	7.5	8	8	7.5	7.5	7.5	8
G162	IPK10010	Landrace	Not traced	Chile	8	8	8	8.5	8	8	7	8	8	8
G163	IPK17562	Landrace	Not traced	Tajikistan	8	8	8	8	9	8	8	8.5	7.5	7.5
G164	IPK5943	Landrace	Not traced	Iran	7.5	7.5	7	7	7.5	8	8	7	8	7
G165	IPK19174	Landrace	Not traced	Turkey	6	8	8	8.5	6	8	6.5	8.5	8	7.5
G166	IPK8173	Landrace	Not traced	South Africa	8	8	8	8	6.5	7.5	8	7.5	8	8
G167	IPK11062	Landrace	Not traced	Kazakistan	8	7.5	7.5	5.5	8.5	7.5	8	6.5	8	8
G168	IPK2919	Landrace	Not traced	Afghanistan	8	8	8	7.5	7	7.5	8.5	7	5.5	7.5
G169	IPK2959	Landrace	Not traced	Brazil	8	8	9	8	8.5	7.5	7.5	8.5	8	8
G170	IPK12739	Landrace	Not traced	Kazakistan	6	4.5	4.5	4	6	5.5	5.5	6	5.5	6.5
G171	IPK9731	Landrace	Not traced	Iran	8	8	8	8.5	9	8.5	8.5	8.5	8.5	8.5
G172	IPK12310	Landrace	Not traced	India	7.5	7.5	8.5	7.5	7.5	8	7.5	8	8	8
G173	IPK8152	Landrace	Not traced	South Africa	6	5.5	8	7.5	8	7.5	8	8	8	7.5
G174	IPK175	Landrace	Not traced	Hungary	7.5	7	8	8	8.5	7	8	8	8	8.5
G175	IPK5260	Landrace	Not traced	Ireland	7.5	7	8	7.5	9	7.5	8.5	8.5	9	8
G176	IPK8168	Landrace	Not traced	South Africa	8	8	8.5	7.5	8.5	8	8.5	8	8	8
G177	IPK2906	Landrace	Not traced	China	8	8	7.5	8	8	7.5	8	8.5	8	8
G178	IPK15012	Landrace	Not traced	Ethiopia	8	7.5	8	7	5.5	7.5	8	6	6.5	8
G179	IPK598	Landrace	Not traced	Greece	8	8	8	8	7.5	8.5	8	8.5	8	8
G180	IPK607	Landrace	Not traced	Greece	8	8	7.5	7	8.5	8	8	7.5	8.5	8
G181	IPK2497	Landrace	Not traced	Afghanistan	8	8	8.5	7.5	8	8	8	7.5	6.5	8
G182	IPK10431	Landrace	Not traced	Brazil	5	5.5	8	5.5	8.5	8	6	6.5	8	8.5
G183	IPK3944	Landrace	Not traced	Nepal	8	7.5	7.5	7	7.5	8	8	8	8	8
G184	IPK28844	Landrace	Not traced	Turkey	5.5	5.5	7	6.5	7.5	5.5	5.5	4.5	6	5.5
G185	IPK16452	Landrace	Not traced	Italy	7.5	7	8	8	7	7.5	8	8	7.5	7
				Min	1.5	1	1.5	1	1	1	1	1	1	1
				Max	9	8.5	9	9	9	9	8.5	9	9	8.5
				Mean	7.08919	6.92703	7.38649	7.28108	6.57568	6.11892	6.86486	7.2027	7.14595	7.22703
No. of resistance genotype (IT≤5)					15	14	16	14	34	38	17	16	14	13
